# Supplementary material for: Application of the Montgomery Equation in Morphometric Analysis of Tepals: A Case Study of Liriodendron × sinoamericanum
Source: Plants (Basel). 2025 Jun 17;14(12):1861. doi: 10.3390/plants14121861 (PMC12196784; doi:10.3390/plants14121861)
Supplement: Supplementary file 1 [file plants-14-01861-s001.zip]

Archive with 1 entries (1 files):
- plants-3619148-supplementary.xlsx
