# Supplementary material for: Application of the Montgomery Equation in Morphometric Analysis of Tepals: A Case Study of Liriodendron × sinoamericanum
Source: Plants (Basel). 2025 Jun 17;14(12):1861. doi: 10.3390/plants14121861 (PMC12196784; doi:10.3390/plants14121861)
Supplement: Supplementary file 1 [file plants-14-01861-s001.zip › plants-3619148-supplementary.xlsx]

## Sheet: Table S1
Table S1: Raw data of tepal area, length, and width of Liriodendron × sinoamericanum
Flower	Tepal	Code	scan.length	scan.width	scan.area	x.width
1	A	1	4.77596	2.24571	7.45197	2.55065
1	B	1	5.38505	2.54113	10.8504	2.91602
1	A	2	4.9608	2.71253	10.2335	2.83233
1	B	2	5.25647	2.14036	8.7934	3.13141
1	A	3	4.52623	2.74816	9.73874	2.57707
1	B	3	5.43764	2.14477	9.69859	3.41881
1	A	4	4.31947	2.95087	9.88894	2.53827
1	A	5	4.37669	2.43592	7.88692	2.3565
1	A	6	4.5434	2.42617	8.37366	2.43448
2	A	1	4.78574	2.69721	9.176	2.71971
2	B	1	4.92284	1.99959	8.50522	1.07579
2	A	2	4.48865	2.42446	7.90828	2.96965
2	B	2	5.16334	2.01775	7.9272	3.57094
2	A	3	4.4417	2.34987	7.23353	2.60934
2	B	3	4.59265	2.10155	7.63498	3.13392
2	A	4	4.52058	2.49693	7.39575	2.43712
2	A	5	4.63312	2.78001	9.27297	2.70216
2	A	6	4.6417	2.77546	9.27297	2.64518
3	A	1	5.03264	2.82249	10.0195	2.70722
3	B	1	5.16324	2.91149	11.1232	2.80571
3	A	2	4.54329	2.18294	7.01148	2.57874
3	B	2	4.72332	3.00292	10.4461	2.41416
3	A	3	4.43203	2.5264	7.91315	2.45511
3	B	3	5.7478	3.07492	11.789	3.15947
3	A	4	4.20481	2.25485	6.49064	2.32036
3	A	5	4.60499	2.75549	8.89385	2.6851
3	A	6	4.61694	2.91931	9.63564	2.4856
4	A	1	4.29741	2.61174	8.81698	2.98626
4	B	1	4.90544	2.72103	10.7051	2.56669
4	A	2	4.39232	2.33559	7.36733	3.03905
4	B	2	4.77389	2.57561	10.1408	2.9684
4	A	3	4.33215	2.06384	6.71133	2.83106
4	B	3	4.98608	2.66448	10.2417	3.3949
4	A	4	4.87877	2.57969	9.35719	2.71958
4	A	5	4.01233	1.99389	5.7609	2.6084
4	A	6	4.7844	2.67764	9.34885	2.91469
5	A	1	4.22387	2.68104	8.8534	3.09259
5	B	1	4.82968	2.97295	11.1307	2.44277
5	A	2	4.28469	2.79115	9.33426	3.01509
5	B	2	4.63071	2.67575	10.3175	2.95676
5	A	3	4.31136	2.5146	8.05196	3.14957
5	B	3	5.10679	2.69918	11.3528	3.11402
5	A	4	4.31739	2.51268	8.05551	3.15879
5	A	5	4.1189	2.22817	6.79305	2.70775
5	A	6	5.30795	2.54772	10.1189	2.92539
6	A	1	4.21906	2.19779	6.90318	2.92143
6	B	1	4.82629	2.26916	9.16039	2.08179
6	A	2	4.30607	1.90994	6.00796	2.74844
6	B	2	4.76154	2.27611	9.07169	2.87173
6	A	3	4.25686	2.24729	7.42068	2.4315
6	B	3	4.87607	2.48496	9.75801	2.69485
6	A	4	4.39857	2.58106	8.73789	2.82126
6	A	5	4.28927	2.57724	8.61634	2.70901
6	A	6	4.30815	2.4848	8.74829	2.59219
7	A	1	4.2127	2.63224	8.61609	3.02892
7	B	1	5.24085	2.60046	10.9327	3.45972
7	A	2	4.24465	2.31352	7.43745	2.78714
7	B	2	4.91045	2.64624	10.9495	2.49111
7	A	3	4.28117	2.53148	8.643	2.96273
7	B	3	4.92547	2.46029	10.3729	1.64818
7	A	4	4.21491	2.14352	6.35407	2.32486
7	A	5	4.24591	1.8625	5.91454	1.95657
7	A	6	4.55523	2.80029	9.5874	3.13302
8	A	1	4.23872	2.71213	8.61063	2.10645
8	B	1	5.07107	2.30804	9.76995	3.2807
8	A	2	4.54517	2.67035	9.42775	2.52375
8	B	2	5.13418	2.93889	11.5207	2.95311
8	A	3	4.13285	2.48045	7.7829	2.26018
8	B	3	5.0208	2.28682	9.50862	3.09508
8	A	4	4.17597	2.83723	9.41988	2.17378
8	A	5	4.33423	2.62486	9.23613	2.09165
8	A	6	4.04033	2.47933	7.78614	2.23711
9	A	1	4.33027	2.35547	7.94617	3.00998
9	B	1	4.84761	2.55667	9.80786	2.64527
9	A	2	4.15197	2.33571	7.43526	2.67541
9	B	2	4.40849	2.44299	9.31225	1.93659
9	A	3	4.73131	2.9309	9.95866	2.39257
9	B	3	4.88254	2.47528	9.41877	3.06788
9	A	4	4.43312	2.6383	8.93196	2.20588
9	A	5	4.32443	2.46198	8.31137	2.31726
9	A	6	5.09568	2.2716	9.2625	3.08958
10	A	1	4.40857	2.77803	9.49582	2.39042
10	B	1	4.38901	2.43859	8.29241	2.50164
10	A	2	3.87298	2.48095	7.35947	1.96341
10	B	2	4.80571	2.60585	9.67962	2.38693
10	A	3	4.33009	2.69701	9.12396	2.48601
10	B	3	4.76758	2.59747	9.64287	2.50164
10	A	4	3.94654	2.43079	6.96411	2.56287
10	A	5	4.72979	2.69193	8.57917	2.40275
10	A	6	4.57368	2.8862	9.51054	2.65436
11	A	1	3.84254	2.2697	6.61987	2.36878
11	B	1	3.62168	2.35036	6.96512	1.5212
11	A	2	4.28022	2.27746	7.1122	2.55252
11	B	2	3.96104	2.02753	6.26432	2.174
11	A	3	4.00177	2.18274	6.31561	2.44832
11	B	3	4.02374	2.39381	7.3761	1.9427
11	A	4	3.72612	1.98394	5.46293	2.36754
11	A	5	3.94633	2.36828	6.79902	2.18318
11	A	6	3.82497	1.90699	4.97425	2.46489
12	A	1	5.34143	2.958	10.9586	2.69865
12	B	1	5.80072	3.3394	14.549	2.49636
12	A	2	4.82456	3.3338	12.4403	2.71552
12	B	2	5.2483	3.6271	13.8925	2.90793
12	A	3	4.64455	3.21828	11.9488	2.49212
12	B	3	5.58671	3.69082	14.4121	2.52258
12	A	4	5.35529	3.32075	12.9493	2.55571
12	A	5	4.65428	3.11945	10.8821	2.70059
12	A	6	4.91779	2.98558	10.3376	2.57571
13	A	1	5.23337	2.71619	10.3103	2.37349
13	B	1	5.1089	2.26089	9.37411	2.34772
13	A	2	4.76978	2.84719	9.51388	2.36862
13	B	2	4.56855	2.40796	9.68977	1.96838
13	A	3	4.89763	2.66242	9.60623	2.37867
13	B	3	4.699	2.53765	9.711	2.32148
13	A	4	4.20517	2.82674	9.44996	2.3126
13	A	5	4.10595	2.39686	7.36513	2.08078
13	A	6	4.14709	2.48883	7.33446	2.10674
14	A	1	4.48365	2.36304	7.76963	2.68538
14	B	1	4.88677	2.73726	11.1757	2.44077
14	A	2	4.80758	2.71292	10.053	2.59417
14	B	2	4.88967	2.46685	9.96123	3.00761
14	A	3	4.64801	2.81719	9.89913	2.60088
14	B	3	5.01347	2.34143	9.27925	2.91751
14	A	4	4.26673	2.41385	7.47535	2.30225
14	A	5	4.39607	2.65426	8.78604	2.3907
14	A	6	4.7445	2.81755	10.1105	1.93012
15	A	1	4.48044	2.12285	7.34129	2.85232
15	B	1	4.03062	2.70923	9.11449	1.99285
15	A	2	4.52701	2.45964	8.92197	2.72836
15	B	2	4.47507	2.45383	8.9337	1.57125
15	A	3	4.56609	2.32018	7.61038	2.80917
15	B	3	4.68564	3.14981	10.8489	1.99471
15	A	4	4.41262	2.63281	8.88303	2.1173
15	A	5	4.42982	2.55358	8.29471	2.19208
15	A	6	4.07054	2.58436	8.41193	2.4787
15	A	7	4.10477	1.88791	5.35948	2.50152
16	A	1	4.77472	2.64865	9.15174	2.7302
16	B	1	5.22201	2.9464	11.6471	2.96715
16	A	2	4.93572	2.70739	10.5862	3.56628
16	B	2	5.25421	2.89187	11.146	2.43409
16	A	3	4.7461	2.63271	9.1507	2.91651
16	B	3	5.01987	2.80547	11.4256	2.18331
16	A	4	4.59239	3.08239	10.6015	2.80978
16	A	5	4.6399	2.96821	10.5424	2.90785
16	A	6	4.76811	2.48387	8.37495	2.86674
17	A	1	4.73258	2.67257	9.5799	2.59425
17	B	1	4.40912	2.76983	10.0722	2.13487
17	A	2	4.35869	2.89229	9.82513	2.66926
17	B	2	4.57398	2.96488	11.0434	1.90134
17	A	3	4.72478	2.67892	9.86826	2.69987
17	B	3	4.69718	2.71262	9.55894	2.26012
17	A	4	4.3757	2.19458	7.03744	2.6762
17	A	5	4.41726	2.41616	8.1559	2.2916
17	A	6	4.55013	2.35938	7.86219	2.47136
18	A	1	4.77501	3.17092	11.2951	3.03209
18	B	1	4.6495	3.16247	11.7701	2.37159
18	A	2	4.54613	2.79095	9.45308	2.76803
18	B	2	5.14464	3.06079	12.0129	2.47291
18	A	3	5.24004	3.20272	12.2995	2.76565
18	B	3	5.23772	2.83864	11.6321	2.36123
18	A	4	5.18765	3.25717	12.5158	2.77217
18	A	5	4.70999	3.04695	10.5501	2.59235
18	A	6	5.26235	3.19918	12.6701	2.34053
19	A	1	4.23055	2.38386	7.65453	2.24855
19	B	1	4.65768	2.44738	9.34688	2.59557
19	A	2	4.21566	2.81187	9.2143	2.73495
19	B	2	5.0358	2.74489	11.2712	2.56222
19	A	3	4.51528	2.66108	9.66194	2.70763
19	B	3	4.87851	2.64758	10.4017	2.40393
19	A	4	4.25584	2.60765	8.35711	2.25721
19	A	5	4.01566	2.55728	7.69766	2.2936
19	A	6	4.24788	2.8996	9.8088	2.34566
20	A	1	4.2703	2.60729	8.05815	2.45452
20	B	1	4.9899	2.47411	10.1671	3.07911
20	A	2	4.46701	2.65267	9.40234	2.62705
20	B	2	5.05463	2.40133	10.011	2.89664
20	A	3	4.24332	2.57487	8.0968	2.82211
20	B	3	4.95976	2.42674	9.7474	2.99011
20	A	4	4.2571	2.60932	8.52967	2.57083
20	A	5	4.46605	2.60385	9.39198	2.20475
20	A	6	4.38854	2.69504	9.41065	2.31911
21	A	1	4.68233	2.40665	8.41142	2.81256
21	B	1	5.2825	3.00718	12.994	2.34799
21	A	2	4.98908	2.74017	10.5492	2.6634
21	B	2	5.29179	2.87541	12.0027	3.13083
21	A	3	5.1743	2.7218	10.6191	2.87161
21	B	3	5.41453	2.93665	12.2921	3.26075
21	A	4	4.93612	2.56574	9.7171	2.67847
21	A	5	5.04897	2.64112	9.70775	3.1203
21	A	6	4.68746	2.35189	7.84645	2.95048
22	A	1	5.17298	2.61131	10.1351	2.91611
22	B	1	4.86673	2.77809	9.99814	2.57905
22	A	2	4.89122	2.64133	9.2591	2.72336
22	B	2	4.80332	3.0937	10.7906	2.80502
22	A	3	5.05211	2.49307	9.23852	2.30897
22	B	3	4.47997	2.93318	10.3004	2.02132
22	A	4	4.92982	2.77216	9.94224	2.88327
22	A	5	4.61467	2.13672	7.0692	3.05171
22	A	6	4.71403	2.666	8.76324	2.62206
23	A	1	4.64378	2.31908	8.34563	2.42957
23	B	1	4.58554	2.44692	8.61817	2.15414
23	A	2	4.52752	2.41688	7.7998	2.60356
23	B	2	4.22909	2.21571	7.78707	2.23328
23	A	3	4.63276	2.49132	8.58397	2.41728
23	B	3	4.52336	2.18207	7.47859	2.24089
23	A	4	4.59545	2.48954	8.44669	2.42199
23	A	5	4.45225	2.13874	6.88409	2.61659
23	A	6	4.29472	1.94281	6.43562	2.34784
24	A	1	4.55222	2.56282	8.84564	3.11243
24	B	1	5.10519	2.5579	10.5866	3.4235
24	A	2	4.27162	2.27557	7.49482	2.99362
24	B	2	4.93672	2.79984	10.9529	2.40136
24	A	3	4.79123	2.7036	9.60936	2.81305
24	B	3	5.16655	2.55589	10.5279	3.36394
24	A	4	4.32802	2.54822	8.17725	2.74247
24	A	5	4.47445	2.18176	7.29824	2.41913
24	A	6	4.66122	2.73604	9.4156	2.77637
25	A	1	5.0711	3.09024	11.6496	2.46938
25	B	1	4.78332	3.34502	13.2146	2.61648
25	A	2	4.81534	2.44391	8.81089	3.42284
25	B	2	4.34521	3.01134	11.1837	2.0052
25	A	3	4.95384	2.81722	10.3066	3.06286
25	B	3	4.66377	2.50623	9.59535	2.43011
25	A	4	5.06037	3.12039	11.9028	2.60164
25	A	5	4.81439	3.2257	12.0404	3.03108
25	A	6	5.12397	2.94345	10.7469	3.071
26	A	1	5.0335	2.93736	10.1988	2.84986
26	B	1	5.28125	2.75499	11.1625	2.9002
26	A	2	4.91105	2.8317	10.6503	2.23176
26	B	2	5.57895	2.54074	11.2929	3.3466
26	A	3	4.57239	2.77739	9.45349	2.60447
26	B	3	5.45854	2.62764	10.8072	3.35551
26	A	4	4.79907	2.9842	10.7768	2.2853
26	A	5	4.78181	3.04702	10.6284	2.18943
26	A	6	4.81198	2.41193	8.00467	2.5228
27	A	1	4.38629	2.39098	8.27865	2.57136
27	B	1	4.40996	2.42459	8.99268	2.08357
27	A	2	4.48523	2.33619	8.56381	2.70774
27	B	2	4.3623	2.78732	9.52271	2.13081
27	A	3	4.4498	2.48927	8.75955	2.74172
27	B	3	4.39458	2.48103	9.12252	1.37694
27	A	4	4.04984	2.13413	6.25601	2.17461
27	A	5	4.28698	2.29363	7.35203	2.41374
27	A	6	4.39978	2.27986	7.82521	2.4835
28	A	1	4.67275	2.53267	8.4659	2.81707
28	B	1	5.55504	2.43475	10.6738	3.21706
28	A	2	5.12488	2.63132	10.3704	2.62956
28	B	2	5.18319	2.55855	10.6352	3.18453
28	A	3	4.96475	2.94445	10.9562	2.81625
28	B	3	5.39394	2.84156	11.9167	2.64903
28	A	4	5.00131	2.96512	11.0426	2.58874
28	A	5	4.8524	2.72586	9.64065	2.68125
28	A	6	4.76345	2.56301	8.69765	3.11466
29	A	1	4.88356	2.74318	9.2951	2.83702
29	B	1	5.52318	2.74449	11.6827	3.14207
29	A	2	4.78683	2.96792	10.8092	2.58032
29	B	2	4.95733	3.20518	11.4335	3.05848
29	A	3	4.83814	2.5757	8.51614	2.3033
29	B	3	5.41606	3.20818	12.3054	2.94987
29	A	4	4.90486	3.06526	11.0784	2.44961
29	A	5	4.97842	2.93817	10.938	2.62727
29	A	6	5.12756	2.91056	10.2141	2.72129
30	A	1	4.45438	2.23481	7.87556	2.24718
30	B	1	4.69702	2.07465	7.79877	2.61796
30	A	2	4.1648	2.37959	7.87681	2.13654
30	B	2	4.24804	2.65776	8.66574	2.53768
30	A	3	4.17154	2.31303	7.27608	2.15425
30	B	3	4.40542	2.51318	8.22043	2.19461
30	A	4	4.54577	2.33172	8.08456	2.25279
30	A	5	4.25588	2.28864	7.34614	2.26969
30	A	6	4.38398	1.85512	6.1846	2.85513
30	A	7	3.95457	1.68062	4.91346	2.59051
31	A	1	4.02575	2.22337	6.39553	2.57625
31	B	1	4.3324	2.19715	7.88871	2.60417
31	A	2	4.15485	2.37032	7.64762	2.23696
31	B	2	4.49629	1.9611	7.31583	2.21805
31	A	3	4.10248	2.2066	7.30355	2.17607
31	B	3	3.7552	2.21901	7.23754	1.62017
31	A	4	4.04966	2.29575	7.38055	2.35222
31	A	5	3.98305	1.97822	6.00577	2.0136
32	A	1	4.53333	2.2619	7.4689	2.69236
32	B	1	4.77979	2.74492	11.0459	2.49038
32	A	2	4.6778	2.40245	8.60997	2.56245
32	B	2	4.77656	2.6884	10.8458	3.09274
32	A	3	4.78961	2.58958	9.9942	2.53789
32	B	3	5.0846	2.20276	9.66154	2.41673
32	A	4	4.58313	2.94045	10.5108	2.27235
32	A	5	4.63335	2.41689	8.68239	2.51959
32	A	6	4.71998	2.51822	9.47757	2.7764
33	A	1	4.25336	2.39253	7.45203	2.68143
33	B	1	4.27542	2.34018	8.54498	2.26739
33	A	2	4.61753	2.49921	8.20911	3.20092
33	B	2	4.70795	2.65883	10.1611	2.64671
33	A	3	4.75702	2.74906	10.1325	2.96985
33	B	3	4.99404	2.81905	11.177	2.86327
33	A	4	4.56223	2.08656	6.36283	2.65831
33	A	5	4.55463	2.88931	9.59487	2.89052
33	A	6	4.52024	2.98051	10.2119	2.58114
34	A	1	4.79146	2.37669	9.0113	2.52133
34	B	1	4.77446	2.46964	9.08948	1.45442
34	A	2	4.63118	2.49093	8.92781	2.70549
34	B	2	5.03599	2.70823	11.0603	1.92897
34	A	3	4.38736	2.02037	6.41805	3.29553
34	B	3	5.0986	2.91182	11.3846	2.803
34	A	4	4.63793	2.10883	7.05708	3.10544
34	A	5	4.72536	2.43943	9.08738	3.12207
34	A	6	4.74892	2.31677	8.39497	2.80979
35	A	1	4.65347	2.3418	8.44744	2.2259
35	B	1	4.98702	2.46232	8.91934	2.66342
35	A	2	4.63648	2.67762	9.58241	2.52547
35	B	2	4.32508	2.67038	8.39081	2.63352
35	A	3	4.22951	2.15968	6.80193	2.44047
35	B	3	4.71177	2.84977	9.64078	2.71218
35	A	4	4.30453	2.38808	7.56195	2.57417
35	A	5	4.564	2.76499	9.24789	2.62426
35	A	6	4.60891	2.32602	8.12127	2.77832
36	A	1	4.26295	2.53657	8.56897	2.85445
36	B	1	4.37949	2.80025	9.49621	2.27242
36	A	2	4.20697	2.32333	7.39582	2.76977
36	B	2	4.36533	2.6036	8.30704	1.70414
36	A	3	4.41984	2.47417	8.64713	2.2269
36	B	3	4.10289	2.59633	8.37385	1.52851
36	A	4	4.30636	2.3669	8.00716	2.18918
36	A	5	4.31327	2.4019	7.89695	2.3088
36	A	6	4.44023	2.17091	7.12514	2.4071
37	A	1	4.60206	2.88428	10.2522	2.85093
37	B	1	5.32259	3.52645	13.7228	2.38203
37	A	2	4.6959	3.21184	11.771	2.70108
37	B	2	5.29062	3.50946	13.3112	2.85779
37	A	3	4.75068	3.20546	12.1129	2.55838
37	B	3	5.52594	3.47182	15.0878	2.316
37	A	4	4.79169	2.95509	10.1558	2.88188
37	A	5	4.74651	3.22959	12.0379	2.72039
37	A	6	4.75764	2.76135	10.0026	2.84909
38	A	1	4.80225	2.67817	8.94383	2.7103
38	B	1	4.62205	2.52631	9.30607	2.49858
38	A	2	4.72741	2.74027	9.65849	2.64405
38	B	2	5.02222	2.48006	9.79965	3.3811
38	A	3	4.85788	2.84416	9.90573	2.87599
38	B	3	4.91559	2.32003	8.7429	2.62836
38	A	4	4.89418	2.75296	9.32141	2.6734
38	A	5	4.49512	2.59252	8.36042	2.78694
38	A	6	4.45599	2.39008	7.71282	2.72836
39	A	1	4.58764	2.15144	7.48525	3.66048
39	B	1	4.81965	3.01751	11.3363	2.48923
39	A	2	4.7586	2.36584	8.3288	3.37507
39	B	2	4.71785	2.77208	10.9262	2.46649
39	A	3	5.01494	2.32871	9.12845	2.56963
39	B	3	5.20192	2.6184	11.0548	3.12443
39	A	4	4.74902	2.52443	9.40482	2.69036
39	A	5	4.60884	2.57782	9.41685	3.11439
39	A	6	4.79315	2.0103	7.50119	3.59247
40	A	1	4.47199	2.80588	9.71251	2.70548
40	B	1	4.59887	3.24138	11.3261	1.58096
40	A	2	4.38535	2.48575	7.8476	2.49749
40	B	2	4.85987	2.92203	10.1995	1.95135
40	A	3	4.40339	2.60703	8.46916	2.27568
40	B	3	4.75962	2.64678	9.08349	2.06366
40	A	4	4.63987	2.64248	9.55901	1.96301
40	A	5	4.32882	2.43218	7.53075	2.31904
40	A	6	4.57109	2.93027	9.81542	2.42447
41	A	1	5.24215	3.28404	12.7804	2.37841
41	B	1	5.138	2.39404	9.49323	2.7504
41	A	2	5.1525	3.15109	12.2876	2.53635
41	B	2	5.17167	2.77805	10.5101	2.4971
41	A	3	4.97835	4.70652	19.2226	2.95322
41	B	3	5.68242	2.75451	10.7965	2.59286
41	A	4	4.97058	2.9916	10.67	2.84402
41	A	5	5.07294	2.94186	10.0179	3.19615
42	A	1	5.23879	2.75854	10.6326	2.67056
42	B	1	5.56118	2.71078	11.3168	3.17808
42	A	2	4.7275	2.61785	8.86189	2.83321
42	B	2	5.24816	3.04825	12.6178	2.69986
42	A	3	5.01419	2.78183	10.8003	2.33475
42	B	3	5.47185	2.95549	12.4436	3.07916
42	A	4	4.75246	2.46164	8.20595	2.97609
42	A	5	4.95427	2.76518	9.91262	3.02846
42	A	6	4.96534	2.80364	10.6253	2.32935
43	A	1	4.45239	2.47347	8.60695	2.90225
43	B	1	4.80364	2.32649	9.21901	3.15087
43	A	2	4.6482	2.21993	8.26213	2.48649
43	B	2	4.80509	2.09936	8.73093	1.80258
43	A	3	4.46075	2.1106	6.56696	2.87764
43	B	3	5.01005	2.14344	9.18668	3.02166
43	A	4	4.24367	2.16936	6.78954	3.06671
43	A	5	4.34394	2.1718	6.90821	3.11312
43	A	6	4.56413	2.32845	8.25827	3.12277
44	A	1	5.12809	3.03185	11.818	2.78789
44	B	1	5.11236	3.32372	13.4133	2.59209
44	A	2	5.23636	2.37672	9.51455	3.37117
44	B	2	5.30903	3.27685	13.2517	3.04126
44	A	3	5.08005	3.04944	12.0269	3.57743
44	B	3	6.21294	2.80773	11.9032	4.10364
44	A	4	5.23388	3.14126	12.0624	3.18336
44	A	5	5.0491	2.98107	10.6925	2.52247
44	A	6	4.89279	2.69191	9.62231	2.58937
45	A	1	4.79064	2.52809	8.41071	2.72366
45	B	1	4.86065	3.08519	10.5609	2.53052
45	A	2	4.8642	3.22653	10.8342	2.21295
45	B	2	5.18909	2.95622	11.8461	2.73874
45	A	3	4.72365	2.98147	10.106	2.65302
45	B	3	5.17289	2.841	11.2818	2.93789
45	A	4	4.97483	2.91659	10.429	2.39626
45	A	5	4.76369	2.79362	9.54326	2.88099
45	A	6	4.69765	2.37704	8.38007	2.71441
46	A	1	4.30493	2.39742	7.49715	2.28624
46	B	1	4.1678	2.64288	8.79592	2.21116
46	A	2	4.12924	2.50623	8.08833	2.05806
46	B	2	4.24048	2.3698	8.59771	2.47257
46	A	3	4.0949	2.07132	6.33922	2.06386
46	B	3	4.37633	2.01594	7.05001	3.03972
46	A	4	4.22931	2.45091	8.23831	2.11372
46	A	5	4.2974	2.29459	8.0246	2.33381
46	A	6	4.29413	2.4726	8.49697	2.09482
47	A	1	4.70977	2.69785	9.51642	2.81816
47	B	1	4.9433	2.41677	10.0912	1.39133
47	A	2	4.65473	2.71947	9.62834	2.56874
47	B	2	5.02506	2.7223	10.8365	2.71886
47	A	3	4.9154	2.3694	9.228	2.71069
47	B	3	4.87548	2.95171	11.0146	2.6231
47	A	4	4.58778	2.27799	7.83135	2.52476
47	A	5	4.30464	2.29912	7.54458	2.68709
47	A	6	4.64097	2.20557	7.34047	2.84754
48	A	1	4.48106	2.54203	8.49912	2.55501
48	B	1	4.4022	3.20279	10.3515	2.30779
48	A	2	4.4862	2.31499	7.45955	2.69423
48	B	2	4.90982	2.11489	8.55059	2.30872
48	A	3	4.58007	2.41863	8.21696	2.21089
48	B	3	4.36234	2.21743	7.0083	3.28406
48	A	4	4.35161	2.15176	6.72968	2.76611
48	A	5	4.50857	2.77208	9.24729	2.52181
48	A	6	3.9923	1.85234	5.41894	2.67855
48	A	7	4.51565	2.52412	8.42403	2.60589
49	A	1	4.91854	2.79305	10.1729	2.34852
49	B	1	4.71664	2.79336	9.86245	2.15871
49	A	2	4.70104	2.30176	7.84397	2.78438
49	B	2	4.7115	3.01938	10.1117	2.30595
49	A	3	4.67234	2.55342	9.06935	2.67275
49	B	3	4.71101	2.84491	9.7995	2.18536
49	A	4	5.16547	2.87376	10.2739	2.60173
49	A	5	4.93585	2.76143	9.98729	2.33228
49	A	6	4.79625	2.53978	8.73088	2.8238
50	A	1	4.47139	2.54681	8.39701	2.75389
50	B	1	4.69342	2.6597	10.262	2.67583
50	A	2	4.71063	2.32015	8.59683	2.83505
50	B	2	4.2524	2.96256	9.66497	2.24224
50	A	3	4.58401	2.4299	8.34611	2.5361
50	B	3	4.62812	3.25106	11.1518	2.26286
50	A	4	4.24124	2.19755	6.53124	2.49698
50	A	5	3.90318	2.18781	6.5454	2.39643
50	A	6	4.09822	2.23969	6.93871	2.93165
51	A	1	4.04418	2.26875	6.65969	2.10627
51	B	1	4.7097	2.317	8.84124	2.01681
51	A	2	4.05952	2.21716	6.62266	2.18486
51	B	2	4.50906	2.53274	9.09062	1.47806
51	A	3	4.05498	2.21474	6.62442	2.18579
51	B	3	4.54916	2.22735	8.34947	1.28345
51	A	4	4.22273	2.54088	8.44403	2.12276
51	A	5	4.19799	2.52154	8.1518	2.13581
51	A	6	3.97963	2.31291	7.03903	2.22765
52	A	1	5.17288	3.4924	13.2112	2.69047
52	B	1	5.36836	2.74006	11.5145	2.99706
52	A	2	5.0138	3.21282	11.639	2.76521
52	B	2	5.67614	3.27819	13.7889	3.2504
52	A	3	4.9403	2.85532	10.3337	2.71147
52	B	3	5.16412	2.97106	12.2484	2.462
52	A	4	4.88859	3.19642	10.6566	2.62406
52	A	5	5.02905	3.37678	12.8389	2.54524
52	A	6	5.22687	3.43876	13.4156	2.33354
53	A	1	5.25858	3.17242	12.5912	2.47238
53	B	1	5.54612	3.01304	11.9	3.05004
53	A	2	5.05299	3.42792	12.0273	2.85563
53	B	2	5.56479	2.84613	11.5998	2.62134
53	A	3	4.86211	3.02241	10.2969	2.91405
53	B	3	5.19408	2.81115	10.5184	2.60467
53	A	4	5.13113	3.17625	11.4888	3.15798
53	A	5	5.17923	3.17605	12.276	2.33237
53	A	6	5.07605	3.26374	12.2275	2.37861
54	A	1	4.24766	2.74606	8.31464	2.61172
54	B	1	4.33739	3.36361	11.019	2.04953
54	A	2	4.6579	3.07924	10.8817	2.34129
54	B	2	4.48464	3.47297	11.6826	2.05344
54	A	3	5.05463	2.75168	9.86759	3.07647
54	B	3	4.82007	2.74167	10.6821	1.70995
54	A	4	4.36997	2.84548	9.1957	2.65525
54	A	5	4.64296	2.94396	10.5302	2.44272
54	A	6	4.82661	2.81749	9.94359	2.76622
55	A	1	4.76588	2.62892	9.18546	2.37223
55	B	1	4.78241	2.90192	10.528	2.48807
55	A	2	4.27177	2.79694	9.39156	2.51754
55	B	2	4.56855	3.09564	10.2928	1.89161
55	A	3	4.26001	2.67058	9.02117	2.40698
55	B	3	4.80197	3.16479	11.1762	2.36424
55	A	4	4.05683	2.42339	6.95697	2.36666
55	A	5	3.86954	2.40657	6.69114	2.33945
55	A	6	4.05029	2.47076	7.56454	2.35839
56	A	1	4.2342	2.96653	8.85785	2.0798
56	B	1	4.93802	2.93744	11.5554	2.09096
56	A	2	4.53201	2.81284	9.6969	1.97133
56	B	2	4.94587	2.67193	10.7855	2.87508
56	A	3	4.47078	2.97892	10.3552	2.19229
56	B	3	5.07542	2.95255	12.0532	2.51837
56	A	4	4.80009	2.90029	10.0474	2.29667
56	A	5	4.29804	2.47716	8.04624	2.68866
56	A	6	4.56978	2.51179	7.89485	2.56281
57	A	1	4.51566	2.47569	8.53561	2.38634
57	B	1	4.77143	2.31951	8.78461	2.46885
57	A	2	4.21758	2.28992	6.89845	2.3626
57	B	2	4.30639	2.52365	8.57262	1.39024
57	A	3	4.43723	2.35205	7.97792	2.40743
57	B	3	4.35717	2.80325	9.73233	2.34758
57	A	4	4.13546	2.24312	7.01934	2.5579
57	A	5	4.17704	2.30702	7.48847	2.83988
57	A	6	4.54864	2.45862	8.63954	2.1465
58	A	1	4.40164	2.71291	8.69166	2.41359
58	B	1	4.24238	2.80826	9.43532	2.17087
58	A	2	4.36745	2.50002	8.66315	2.65083
58	B	2	4.47022	2.5481	9.03659	1.43332
58	A	3	4.3083	2.51804	8.52093	2.34898
58	B	3	4.52146	2.51393	9.39353	2.99454
58	A	4	4.31137	2.37	7.52131	2.37084
58	A	5	4.00058	2.23624	6.64264	2.49921
58	A	6	4.14297	2.56257	7.87668	2.67968
59	A	1	5.02065	2.51945	9.00469	2.05116
59	B	1	4.56544	3.04134	9.80606	2.22244
59	A	2	4.6736	2.66729	9.07681	2.23551
59	B	2	4.76343	2.56746	8.54953	2.66573
59	A	3	4.51455	2.41392	7.59919	2.7094
59	B	3	4.98207	2.09416	8.12707	2.34073
59	A	4	4.44013	2.67034	8.49719	2.60656
59	A	5	4.52737	2.72252	8.99161	2.57645
59	A	6	4.67285	2.26307	7.60304	2.86223
60	A	1	5.49338	3.2735	12.3541	3.58529
60	B	1	5.54911	3.80687	15.3493	3.00241
60	A	2	5.62892	3.21607	13.7489	2.39806
60	B	2	5.44149	3.60837	13.94	2.81356
60	A	3	5.05154	3.36262	12.8785	2.66613
60	B	3	4.77049	2.89187	10.4479	2.79959
60	A	4	5.0477	3.11673	11.6953	2.97026
60	A	5	5.34631	3.66775	14.0942	2.92847
60	A	6	5.13949	3.31071	13.2192	2.68005

## Sheet: read me
In Table S1:
Flower represents the individual flower code.
Tepal A represents the petal of each flower.
Tepal B represents the sepal of each flower.
Code represents each flower tepal code.
scan.length: Tepal length, the distance from petal apex to base (cm)
scan.width: Tepal width, the maximum distance between two points on a tepal profile through a straight line perpendicular to the tepal length axis (cm)
scan.area is the tepal area (in cm2).
x.width: The distance from tepal base to the point on the tepal length axis associated with tepal maximum width to the tepal maximum length (cm)
